# Supplementary material for: Individual and Geographic Variation in Non-Harmonic Phases of Male Capercaillie (Tetrao urogallus) Song
Source: Animals (Basel). 2023 Feb 20;13(4):765. doi: 10.3390/ani13040765 (PMC9952776; doi:10.3390/ani13040765)
Supplement: Supplementary file 1 [file animals-13-00765-s001.zip]

Archive with 1 entries (1 files):
- animals-2092664-supplementary.mp3
